# Supplementary material for: Predicting the seed microbiome using phylogeny-driven machine learning
Source: Environ Microbiome. 2026 Jul 13;21:88. doi: 10.1186/s40793-026-00936-1 (PMC13366936; doi:10.1186/s40793-026-00936-1)
Supplement: Supplementary file 1 — Supplementary Material 1 [file 40793_2026_936_MOESM1_ESM.xlsx]

## Sheet: S1
Supplementary Table 1. Hyperparameter optimization settings and search spaces for the three machine learning models evaluated in this study. HD-KNN was tuned via grid search over eight values of k (1-15); HD-GPR was tuned over ten sigma values; HD-SVR used random search across ten combinations of C and sigma.
Model	Search Method	Hyperparameter	Search Range	No. of Evaluations
HD-KNN	Grid Search	K	1-15	8
HD-GPR	Grid Search	Sigma	0.01-1	10
HD-SVR	Random Search	C	0.01-10	10
		sigma	0.01-1

## Sheet: S2
Supplementary Table 2. The ten OTUs with the highest median absolute error (MedAE) in predicted abundances across each group: all species, Brassicaceae, Poaceae, and remaining species. The table includes OTU ID, genus, group, and median absolute error (MedAE) values. Several OTUs appear repeatedly across groups, indicating taxon-specific challenges in phylogeny-based microbiome prediction.
OTU Code	OTU_ID	Genus	Group	Median AE
M143	f8aeec3c1ff0f4e7e1c829e4db0618d9	Pseudomonas	All species	1.563
M104	c06ccd1f7d57566ef669942328b1a946	Pseudomonas	All species	1.141
M67	e1c7d97fe13e9127d225d76a1feb8c78	Allorhizobium-Neorhizobium-Pararhizobium-Rhizobium	All species	0.993
M349	cc761daf51f27c423da57f3f1f0ff5cc	Pantoea	All species	0.957
M156	5648dccee530d68ceb3e4d7d22cf8756	Pseudomonas	All species	0.929
M167	b4289ab0a9a00034c1fbce477b2c4ded	Pseudomonas	All species	0.866
M22	04ecfad5772d2e09a84a0f5ef460536c	Methylobacterium	All species	0.589
M74	e57c5df6a9b3b982472e7754ed31f313	Massilia	All species	0.5
M197	945184b6386c192c0066e0a98a154780	g__Enterobacteriaceae	All species	0.487
M213	45e3696d78d57fc35094a6cf67e6414b	Paenibacillus	All species	0.465
M213	45e3696d78d57fc35094a6cf67e6414b	Paenibacillus	Brassicaceae	1.937
M349	cc761daf51f27c423da57f3f1f0ff5cc	Pantoea	Brassicaceae	1.893
M143	f8aeec3c1ff0f4e7e1c829e4db0618d9	Pseudomonas	Brassicaceae	1.533
M19	9af3467db68cf6063627304cecd46a65	Pseudomonas	Brassicaceae	1.524
M187	06f825b512d903b9230e1a55d87359ee	Streptococcus	Brassicaceae	1.249
M32	65d43491988bfe557da4d86a5ba25dae	Staphylococcus	Brassicaceae	1.232
M167	b4289ab0a9a00034c1fbce477b2c4ded	Pseudomonas	Brassicaceae	1.127
M248	43fddf1528d4a98928fd8c3a8ac23bfd	Pseudomonas	Brassicaceae	1.124
M201	83e948f389f9d97b0c975afc880989e8	Bacillus	Brassicaceae	1.099
M131	31c862c1b2e0ffdd72b11a0b50c208f6	Bacillus	Brassicaceae	1.081
M143	f8aeec3c1ff0f4e7e1c829e4db0618d9	Pseudomonas	Poaceae	2.245
M67	e1c7d97fe13e9127d225d76a1feb8c78	Allorhizobium-Neorhizobium-Pararhizobium-Rhizobium	Poaceae	2.177
M221	cc2915b764b53d86be9c17337954ba02	g__Burkholderiaceae	Poaceae	2.065
M226	d66072bb4e903a9c1a95728d29427410	Curtobacterium	Poaceae	1.931
M117	d6efd2da2728fd74ded268122ee05036	Sphingomonas	Poaceae	1.576
M104	c06ccd1f7d57566ef669942328b1a946	Pseudomonas	Poaceae	1.442
M335	f0fa8d7b560d2bdabf33a1e7f863026a	Saccharibacillus	Poaceae	1.441
M77	9cca219ac7e1d9722ab63545dc219ecd	Pseudomonas	Poaceae	1.372
M328	10afda2baef44de4c584a6641de399b1	Sphingomonas	Poaceae	1.253
M22	04ecfad5772d2e09a84a0f5ef460536c	Methylobacterium	Poaceae	1.137
M349	cc761daf51f27c423da57f3f1f0ff5cc	Pantoea	Remaining species	3.53
M167	b4289ab0a9a00034c1fbce477b2c4ded	Pseudomonas	Remaining species	2.711
M73	b120446db5aae8d5cbb5424b1d1c24bd	Sphingomonas	Remaining species	2.294
M213	45e3696d78d57fc35094a6cf67e6414b	Paenibacillus	Remaining species	2.262
M311	45f9003f6d915738512e57098e3479df	Pseudomonas	Remaining species	1.644
M353	f6fe99c95d5227bb78e17c8e7c5492c2	Pseudomonas	Remaining species	1.418
M142	ebb56d8228b80c7d24d8f705a40e3219	Pantoea	Remaining species	1.254
M243	6c0d68c821edbf6ed6f1a447e97a348e	Methylobacterium	Remaining species	1.163
M156	5648dccee530d68ceb3e4d7d22cf8756	Pseudomonas	Remaining species	1.074
M92	96d4fbda34c0e75927037e88bef5f2c1	g__Enterobacteriaceae	Remaining species	1.071

## Sheet: S3
Supplementary Table 3. Species-specific optimization of the number of neighbors (k) in the KNN model. For each tested value of k, the table shows how many species (count) across four groups (all species, Brassicaceae, Poaceae, and remaining species) achieved the best prediction accuracy (lowest JSD), along with the corresponding mean JSD values. This table complements Figure 5, illustrating that …
	All Species		Brassicaceae		Poaceae			Remaining
k	count	JSD	count	JSD	count		JSD	count		JSD
1	11	0.12	4	0.13	5		0.04	2		0.32
2	11	0.22	1	0.16	3		0.05	7		0.3
3	4	0.25	1	0.17	1		0.07	2		0.37
4	8	0.09	3	0.11	4		0.07	1		0.14
5	3	0.33	1	0.15	-		-	2		0.43
6	2	0.17	1	0.15	1		0.19	-		-
7	3	0.14	2	0.1	-		-	1		0.23
8	1	0.14	1	0.14	-		-	-		-
9	2	0.4	-	-	-		-	2		0.4
10	2	0.11	-	-	2		0.11	-		-
11	2	0.24	1	0.14	-		-	1		0.35
12	3	0.1	-	-	3		0.1	-		-
13	1	0.14	-	-	1		0.14	-		-
14	2	0.08	-	-	2		0.08	-		-
15	1	0.23	-	-	1		0.23	-		-
16	1	0.36	-	-	-		-	1		0.36
19	1	0.3	-	-	1		0.3	-		-
37	1	0.55	-	-	-		-	1		0.55
59	2	0.33	-	-	-		-	2		0.33

## Sheet: S4
Supplementary Table 4. List of all 61 plant species used in this study, grouped by family.
S.no	Plant Species	Family
1	Phaseolus vulgaris	Fabaceae
2	Brassica oleracea var. capitata	Brassicaceae
3	Brassica oleracea var. botrytis	Brassicaceae
4	Brassica oleracea var. italica	Brassicaceae
5	Brassica rapa	Brassicaceae
6	Brassica napus	Brassicaceae
7	Raphanus sativus	Brassicaceae
8	Eruca vesicaria	Brassicaceae
9	Arabidopsis thaliana	Brassicaceae
10	Medicago truncatula	Fabaceae
11	Daucus carota	Apiaceae
12	Solanum lycopersicum	Solanaceae
13	Pisum sativum	Fabaceae
14	Festuca rubra	Poaceae
15	Lolium perenne	Poaceae
16	Lolium arundinaceum	Poaceae
17	Nicotiana tabacum	Solanaceae
18	Medicago sativa	Fabaceae
19	Vicia villosa	Fabaceae
20	Elymus dahuricus	Poaceae
21	Elymus sibiricus	Poaceae
22	Avena sativa	Poaceae
23	Alliaria petiolata	Brassicaceae
24	Berteroa incana	Brassicaceae
25	Brassica nigra	Brassicaceae
26	Barbarea vulgaris	Brassicaceae
27	Capsella bursa-pastoris	Brassicaceae
28	Cardamine hirsuta	Brassicaceae
29	Erophila verna	Brassicaceae
30	Rorripa sylvestris	Brassicaceae
31	Sinapis arvensis	Brassicaceae
32	Oryza sativa	Poaceae
33	Cucumis melo	Cucurbitaceae
34	Phelipanche ramosa	Orobanchaceae
35	Oryza rufipogon	Poaceae
36	Oryza meridionalis	Poaceae
37	Oryza punctata	Poaceae
38	Oryza glumipatula	Poaceae
39	Oryza granulata	Poaceae
40	Oryza longiglumis	Poaceae
41	Oryza brachyantha	Poaceae
42	Oryza australiensis	Poaceae
43	Oryza ridleyi	Poaceae
44	Oryza alta	Poaceae
45	Oryza grandiglumis	Poaceae
46	Oryza officinalis	Poaceae
47	Oryza latifolia	Poaceae
48	Oryza longistaminata	Poaceae
49	Oryza rhizomatis	Poaceae
50	Oryza barthii	Poaceae
51	Oryza glaberrima	Poaceae
52	Helianthus annuus	Asteraceae
53	Euphrasia rostkoviana	Orobanchaceae
54	Gentiana asclepiadea	Gentianaceae
55	Gentianella germanica	Gentianaceae
56	Heliosperma alpestre	Caryophyllaceae
57	Parnassia palustris	Celastraceae
58	Rhinanthus glacialis	Orobanchaceae
59	Scabiosa lucida	Caprifoliaceae
60	Astrantia major	Apiaceae
61	Quercus robur	Fagaceae

## Sheet: S5
Supplementary Table S5. Number of OTUs retained across intra-species coefficient of variation (CV) thresholds. OTUs were retained if their CV was below the given threshold in at least one plant species. The manuscript threshold of CV <0.5 retained 372 OTUs from the initial 11,739 OTUs.
CV_threshold	OTUs_retained	OTUs_discarded	Pct_retained
0.2	180	11559	1.5
0.3	255	11484	2.2
0.4	317	11422	2.7
0.5	372	11367	3.2
0.6	414	11325	3.5
0.7	469	11270	4
0.8	544	11195	4.6
1	652	11087	5.6

## Sheet: S6
Supplementary Table S6. Raw read-count coverage of retained and discarded OTUs after applying the CV <0.5 filter. Although the retained 372 OTUs represented 3.2% of total OTU richness, they accounted for 64.58% of total raw sequencing reads, while discarded OTUs accounted for 35.42%. Raw read counts were used for this coverage estimate to reflect the proportion of sequencing depth represented by …
Set	N_OTUs	Total_reads	Pct_total_reads	Median_reads_per_OTU	Mean_reads_per_OTU
Retained (n=372)	372	29594386	64.58	3781	79554.8
Discarded (n=11,367)	11367	16230644	35.42	97	1427.9

## Sheet: S7
Supplementary Table S7. HD-KNN prediction sensitivity across stricter CV-filtered OTU subsets. Mean Jensen–Shannon divergence (JSD) was calculated per species across OTU profiles using the original benchmark predictions. Only thresholds up to CV <0.5 are shown because these represent subsets of the original 372-OTU benchmarked target space. Thresholds above CV <0.5 retain additional OTUs that wer…
CV_threshold	N_OTUs_retained_by_filter	N_OTUs_evaluated	Mean_JSD_KNN	SD_JSD_KNN	N_species_evaluated
0.2	180	180	0.2534	0.1749	61
0.3	255	255	0.2641	0.1723	61
0.4	317	317	0.2691	0.1724	61
0.5	372	372	0.2757	0.1712	61

## Sheet: S8
Supplementary Table S8. Baseline, null, and proposed HD model comparison using the same leave-one-species-out evaluation framework and per-species Jensen-Shannon divergence (JSD) metric as the main benchmark. Lower JSD indicates better prediction. The global mean baseline predicts each left-out species as the mean OTU profile of the remaining 60 species. The all-neighbour KNN baseline is mathemat…
Model	Type	Mean JSD	SD JSD	N species	Note
Global Mean (LOO)	Baseline	0.418	0.0944	61	Predicts each left-out species as the mean OTU profile of the 60 training species
All-Neighbour KNN (k=60)	Baseline	0.418	0.0944	61	HD-KNN with all 60 training species as neighbours; numerically identical to Global Mean
Family/group Mean (LOO)	Baseline	0.3116	0.1342	61	Mean of the same predefined family/group; Other contains sparse non-Brassicaceae/non-Poaceae/non-Fabaceae species
Euclidean KNN (k=5)	Baseline	0.3021	0.2068	61	KNN using Euclidean distance on raw ITS alignment features; k=5 fixed
HD-KNN (k=5, fixed; permutation reference)	Reference	0.2695	0.179	61	Unpermuted HD-KNN with k=5 fixed; observed reference for the permutation test
Permuted HD-KNN (null, k=5)	Null	0.4562	NA	100	Mean JSD across 100 permutations of the species–feature mapping; k=5 fixed; empirical p = 0.0099
HD-KNN (tuned)	Proposed HD model	0.2757	0.1712	61	Nested cross-validation tuned k
HD-GPR (tuned)	Proposed HD model	0.2805	0.18	61	Hamming-distance kernel Gaussian process regression
HD-SVR (tuned)	Proposed HD model	0.2989	0.1935	61	Hamming-distance kernel support vector regression

## Sheet: S9
Supplementary Table S9. Statistical comparison between proposed HD models and baseline/null models using per-species Jensen-Shannon divergence (JSD). For model-versus-baseline comparisons, p-values were calculated using paired one-sided Wilcoxon tests with the alternative hypothesis that model JSD was lower than baseline JSD. For the permutation test, the p-value represents a conservative empiric…
Model	Baseline/null comparator	Model mean JSD	Baseline/null mean JSD	Delta JSD	Model wins	N species/runs	Model wins (%)	P value	Test
HD-KNN (tuned)	Global Mean	0.2757	0.418	0.1422	51	61	83.6	1.147e-08	Paired one-sided Wilcoxon; model JSD < baseline JSD
HD-KNN (tuned)	Family/group Mean	0.2757	0.3116	0.0359	38	61	62.3	0.01424	Paired one-sided Wilcoxon; model JSD < baseline JSD
HD-KNN (tuned)	Euclidean KNN (k=5)	0.2757	0.3021	0.0263	36	61	59	0.03245	Paired one-sided Wilcoxon; model JSD < baseline JSD
HD-GPR (tuned)	Global Mean	0.2805	0.418	0.1375	49	61	80.3	8.856e-08	Paired one-sided Wilcoxon; model JSD < baseline JSD
HD-GPR (tuned)	Family/group Mean	0.2805	0.3116	0.0311	39	61	63.9	0.06302	Paired one-sided Wilcoxon; model JSD < baseline JSD
HD-SVR (tuned)	Global Mean	0.2989	0.418	0.1191	46	61	75.4	9.576e-07	Paired one-sided Wilcoxon; model JSD < baseline JSD
HD-SVR (tuned)	Family/group Mean	0.2989	0.3116	0.0127	37	61	60.7	0.1643	Paired one-sided Wilcoxon; model JSD < baseline JSD
HD-KNN (k=5 fixed)	Permuted HD-KNN (100 permutations)	0.2695	0.4562	0.1867	100	100	100	0.0099	Conservative empirical permutation p; (0+1)/(100+1)

## Sheet: S10
Supplementary Table S10. Phylum-level composition of retained and discarded OTUs after CV filtering: Phylum-level taxonomic composition of OTUs retained and discarded by the intra-species CV <0.5 filter. The retained set contained 372 OTUs, while the discarded set contained 11,367 OTUs. Counts and percentages are reported within each set. The retained set was dominated by Proteobacteria, Actinoba…
Set	Phylum	Count	Pct
Retained (n=372)	Proteobacteria	212	56.99
Retained (n=372)	Actinobacteria	69	18.55
Retained (n=372)	Firmicutes	63	16.94
Retained (n=372)	Bacteroidetes	16	4.3
Retained (n=372)	Unassigned	9	2.42
Retained (n=372)	Acidobacteria	1	0.27
Retained (n=372)	Chloroflexi	1	0.27
Retained (n=372)	Gemmatimonadetes	1	0.27
Discarded (n=11367)	Proteobacteria	4348	38.25
Discarded (n=11367)	Actinobacteria	1723	15.16
Discarded (n=11367)	Bacteroidetes	1507	13.26
Discarded (n=11367)	Firmicutes	1156	10.17
Discarded (n=11367)	Acidobacteria	591	5.2
Discarded (n=11367)	Planctomycetes	430	3.78
Discarded (n=11367)	Chloroflexi	331	2.91
Discarded (n=11367)	Verrucomicrobia	273	2.4
Discarded (n=11367)	Gemmatimonadetes	250	2.2
Discarded (n=11367)	Unassigned	170	1.5
Discarded (n=11367)	Cyanobacteria	105	0.92
Discarded (n=11367)	Patescibacteria	69	0.61
Discarded (n=11367)	Deinococcus-Thermus	59	0.52
Discarded (n=11367)	Thaumarchaeota	58	0.51
Discarded (n=11367)	Armatimonadetes	49	0.43
Discarded (n=11367)	Rokubacteria	25	0.22
Discarded (n=11367)	Chlamydiae	23	0.2
Discarded (n=11367)	Latescibacteria	23	0.2
Discarded (n=11367)	Fusobacteria	21	0.18
Discarded (n=11367)	Nitrospirae	21	0.18
Discarded (n=11367)	FBP	19	0.17
Discarded (n=11367)	Spirochaetes	15	0.13
Discarded (n=11367)	Dependentiae	14	0.12
Discarded (n=11367)	Epsilonbacteraeota	10	0.09
Discarded (n=11367)	Tenericutes	10	0.09
Discarded (n=11367)	Elusimicrobia	9	0.08
Discarded (n=11367)	Euryarchaeota	9	0.08
Discarded (n=11367)	Fibrobacteres	9	0.08
Discarded (n=11367)	BRC1	6	0.05
Discarded (n=11367)	Entotheonellaeota	6	0.05
Discarded (n=11367)	WPS-2	6	0.05
Discarded (n=11367)	WS2	5	0.04
Discarded (n=11367)	Kiritimatiellaeota	4	0.04
Discarded (n=11367)	Nanoarchaeaeota	4	0.04
Discarded (n=11367)	FCPU426	2	0.02
Discarded (n=11367)	Hydrogenedentes	2	0.02
Discarded (n=11367)	Dadabacteria	1	0.01
Discarded (n=11367)	Deferribacteres	1	0.01
Discarded (n=11367)	Halanaerobiaeota	1	0.01
Discarded (n=11367)	Omnitrophicaeota	1	0.01
Discarded (n=11367)	Synergistetes	1	0.01

[truncated: 9 more sheets: S11, S12, S13, S14, S15, S16, S17, S18, S19]
